# Supplementary material for: Grafting of Poly(ethylene imine) to Silica Nanoparticles for Odor Removal from Recycled Materials
Source: Nanomaterials (Basel). 2022 Jun 29;12(13):2237. doi: 10.3390/nano12132237 (PMC9268616; doi:10.3390/nano12132237)
Supplement: Supplementary file 1 [file nanomaterials-12-02237-s001.zip]

Archive with 1 entries (1 files):
- nanomaterials-1788102-supplementary.pdf
